# Supplementary material for: The Impact of Time-to-Intervention on Mortality and Functional Outcome in Acute Subdural Hematoma: A Systematic Review and Meta-Analysis
Source: Med Sci (Basel). 2026 Jul 21;14(3):412. doi: 10.3390/medsci14030412 (PMC13413701; doi:10.3390/medsci14030412)
Supplement: Supplementary file 1 [file medsci-14-00412-s001.zip]

Archive with 1 entries (1 files):
- medsci-4375030-supplementary.pdf
